# Supplementary material for: Depression and suicidal ideation among medical students in a private medical college of Bangladesh. A cross sectional web based survey
Source: PLoS One. 2022 Apr 29;17(4):e0265367. doi: 10.1371/journal.pone.0265367 (PMC9053818; doi:10.1371/journal.pone.0265367)
Supplement: S1 Dataset — (XLSX) [file pone.0265367.s001.xlsx]

## Sheet: Sheet1
Serial number	What is your gender?	What is your age?	What is your marital status?	Family Type	Family Problems?	Family History of depression	Do you have any earning other than your guardian?	In which year you are studying?	Failed any subject during study	What is your monthly family income?	Please select your alcohol uses.	Which kind of drugs you are addicted to?	When your committed relation (boyfriend/ girlfriend) broke up?	1. Sadness	2. Pessimism	3. Past Failure	4. Loss of Pleasure	5. Guilty Feelings	6. Punishment Feelings	7. Self-Dislike	8. Self-Criticalness	9. Suicidal Thoughts	10. Crying	11. Agitation	12. Loss of Interest	13. Indecisiveness	14. Worthlessness	15. Loss of Energy	16. Changes in Sleeping Pattern	17. Irritability	18. Changes in Appetite	19. Concentration Difficulty	20. Tiredness or Fatigue	21. Loss of Interest in Sex
1	Male	24 years and above	Single	Adjunct Family	Absent	No	No	5th	Yes	Above 120000 Taka	None	None	I am in a good relation	1	2	3	2	2	1	2	1	1	2	1	1	1	1	2	2	1	1	2	2	1
2	Male	20-23 years	Single	Adjunct Family	Absent	Yes	No	1st	No	Above 120000 Taka	None	None	I am in a good relation	3	1	0	1	1	0	0	0	0	3	2	1	1	0	0	1	0	1	2	0	0
3	Female	24 years and above	Married	Adjunct Family	Present	Yes	Yes	5th	No	81000-120000 Taka	None	None	I never had any relation	1	0	2	0	1	1	0	0	0	2	0	1	0	0	2	1	0	1	0	1	0
4	Male	24 years and above	Single	Adjunct Family	Absent	No	No	5th	Yes	41000-80000 Taka	None	None	Three month or earlier	2	3	3	3	1	2	2	3	2	1	0	3	3	3	3	3	3	3	3	2	3
5	Male	20-23 years	Single	Adjunct Family	Present	No	No	5th	No	10000-40000 Taka	None	None	Within a month	3	1	0	0	2	3	1	2	1	1	0	0	2	2	1	2	1	1	3	3	1
6	Male	20-23 years	Single	Adjunct Family	Present	No	No	3rd	Yes	10000-40000 Taka	None	None	I never had any relation	1	0	1	1	2	0	3	0	0	0	0	2	0	0	0	1	1	2	1	0	0
7	Male	20-23 years	Single	Adjunct Family	Absent	No	No	1st	No	10000-40000 Taka	None	None	I never had any relation	0	0	2	0	1	0	1	2	0	0	0	0	0	0	1	0	0	0	0	0	0
8	Male	20-23 years	Single	Adjunct Family	Absent	No	No	1st	No	Above 120000 Taka	None	None	I am in a good relation	0	0	0	0	0	0	0	0	0	0	0	0	0	0	0	1	0	0	0	0	0
9	Female	20-23 years	Single	Adjunct Family	Absent	Yes	No	1st	No	81000-120000 Taka	None	None	I never had any relation	0	0	0	1	0	0	0	0	0	0	0	0	0	0	0	0	0	0	1	1	0
10	Male	20-23 years	Single	Broken Family	Present	Yes	No	1st	Yes	41000-80000 Taka	None	None	Three month or earlier	1	2	2	2	2	3	2	0	0	3	2	0	2	0	1	2	1	3	2	1	3
11	Female	20-23 years	Single	Adjunct Family	Present	Yes	No	1st	No	41000-80000 Taka	None	None	I never had any relation	3	1	1	3	1	3	0	0	0	3	1	2	1	0	0	1	0	1	1	0	0
12	Female	20-23 years	Single	Adjunct Family	Absent	No	No	1st	No	10000-40000 Taka	None	None	Three month or earlier	1	0	0	1	0	1	0	0	0	0	0	1	0	1	1	3	0	0	0	0	3
13	Male	20-23 years	Single	Adjunct Family	Present	No	No	1st	No	41000-80000 Taka	None	None	I never had any relation	0	0	1	1	0	0	0	0	1	1	0	0	0	0	1	1	0	1	0	1	0
14	Female	16-19 years	Single	Adjunct Family	Absent	No	No	1st	No	81000-120000 Taka	None	None	I never had any relation	1	1	1	1	1	0	2	1	0	2	1	1	1	2	2	0	2	0	2	0	0
15	Male	20-23 years	Single	Adjunct Family	Absent	No	No	2nd	No	10000-40000 Taka	None	None	I never had any relation	1	0	2	3	1	1	1	1	0	2	1	1	1	2	0	2	1	0	1	0	2
16	Male	20-23 years	Single	Adjunct Family	Absent	No	No	1st	Yes	81000-120000 Taka	None	None	I never had any relation	1	1	1	1	2	2	1	3	0	0	1	1	1	1	1	1	1	1	2	1	1
17	Male	20-23 years	Single	Adjunct Family	Absent	No	No	1st	No	81000-120000 Taka	None	None	I am in a good relation	1	0	3	0	1	1	2	2	0	3	0	3	0	3	3	2	1	0	1	0	0
18	Male	20-23 years	Single	Adjunct Family	Absent	No	No	1st	No	81000-120000 Taka	None	None	I am in a good relation	1	0	3	0	1	1	2	2	0	3	0	3	0	3	3	2	1	0	1	0	0
19	Male	20-23 years	Single	Adjunct Family	Absent	No	No	1st	No	81000-120000 Taka	None	None	I never had any relation	0	1	2	1	1	3	2	0	0	3	1	1	0	0	0	0	2	0	0	0	0
20	Male	16-19 years	Single	Adjunct Family	Absent	No	No	1st	No	10000-40000 Taka	None	None	I never had any relation	0	0	0	0	0	0	0	0	0	0	0	0	0	0	0	0	0	0	0	0	0
21	Male	20-23 years	Single	Adjunct Family	Absent	No	No	1st	Yes	10000-40000 Taka	None	None	I never had any relation	1	1	1	2	2	1	1	1	1	0	1	1	3	1	1	1	1	3	1	1	0
22	Male	20-23 years	Single	Adjunct Family	Present	No	No	1st	No	10000-40000 Taka	None	None	I never had any relation	1	0	0	1	1	0	2	2	0	3	1	0	0	0	2	1	1	2	1	2	0
23	Female	20-23 years	Single	Adjunct Family	Present	No	No	1st	No	Above 120000 Taka	None	None	I am in a good relation	1	0	0	2	2	1	1	0	1	2	1	1	0	3	0	1	0	1	2	2	0
24	Female	20-23 years	Single	Adjunct Family	Absent	No	No	1st	No	81000-120000 Taka	None	None	I never had any relation	0	0	0	0	0	0	0	0	0	0	0	3	0	0	0	2	0	1	2	0	0
25	Male	24 years and above	Married	Adjunct Family	Present	No	No	5th	No	41000-80000 Taka	None	None	I never had any relation	1	0	0	1	0	3	0	0	1	3	0	2	0	0	1	0	1	1	1	1	1
26	Male	16-19 years	Single	Adjunct Family	Absent	No	Yes	1st	No	Above 120000 Taka	None	None	I never had any relation	0	0	0	1	0	0	0	0	0	0	0	0	0	0	0	3	0	0	2	0	0
27	Male	20-23 years	Single	Broken Family	Present	Yes	Yes	4th	Yes	41000-80000 Taka	None	None	Three month or earlier	1	0	1	0	1	2	0	1	1	0	2	2	1	1	0	3	1	1	2	2	0
28	Male	20-23 years	Married	Broken Family	Present	Yes	No	1st	Yes	41000-80000 Taka	None	None	I am in a good relation	0	0	0	1	1	0	0	0	0	0	0	0	0	0	0	1	0	0	0	0	1
29	Male	24 years and above	Single	Adjunct Family	Absent	No	No	5th	No	Above 120000 Taka	None	None	I never had any relation	0	0	0	0	1	0	0	0	0	0	1	1	0	0	1	2	0	0	0	1	0
30	Male	24 years and above	Married	Adjunct Family	Present	No	Yes	5th	Yes	10000-40000 Taka	None	None	I am in a good relation	1	0	1	1	0	1	0	0	0	1	1	0	2	0	1	0	1	0	0	0	0
31	Male	20-23 years	Married	Adjunct Family	Absent	No	No	4th	No	41000-80000 Taka	None	None	I am in a good relation	1	0	0	0	1	1	0	0	0	3	0	1	0	0	1	0	0	0	0	0	0
32	Male	24 years and above	Single	Adjunct Family	Absent	No	No	5th	No	41000-80000 Taka	None	None	Three month or earlier	1	3	1	1	1	0	1	2	0	0	2	1	1	2	2	0	1	0	2	1	0
33	Male	20-23 years	Single	Adjunct Family	Absent	No	No	1st	Yes	10000-40000 Taka	Once a week	None	I am in a good relation	0	0	0	3	1	0	0	0	0	3	0	0	0	0	0	0	0	0	1	0	2
34	Female	20-23 years	Single	Adjunct Family	Present	No	No	1st	No	81000-120000 Taka	None	None	I am in a good relation	0	0	1	0	1	0	0	2	1	3	3	0	3	0	0	3	0	2	1	1	0
35	Male	20-23 years	Single	Broken Family	Absent	No	No	1st	No	10000-40000 Taka	None	None	I never had any relation	3	2	0	1	1	0	0	2	0	3	0	0	1	0	0	3	0	0	1	0	1
36	Male	16-19 years	Single	Adjunct Family	Absent	No	No	1st	Yes	81000-120000 Taka	None	None	I never had any relation	0	0	0	0	0	0	0	0	0	0	0	0	0	0	0	0	0	0	0	0	0
37	Female	20-23 years	Single	Adjunct Family	Present	Yes	No	2nd	Yes	81000-120000 Taka	None	None	I never had any relation	0	0	0	0	0	0	0	0	0	0	0	0	1	0	0	0	0	0	1	0	0
38	Female	20-23 years	Single	Adjunct Family	Absent	No	No	2nd	Yes	Above 120000 Taka	None	None	I never had any relation	0	0	0	0	1	0	0	0	0	0	0	3	0	0	0	2	0	1	1	0	0
39	Female	20-23 years	Single	Adjunct Family	Absent	No	No	2nd	No	41000-80000 Taka	None	None	I never had any relation	1	1	0	2	1	0	3	2	1	1	1	1	1	1	2	1	1	1	1	1	1
40	Female	20-23 years	Single	Adjunct Family	Absent	No	No	2nd	No	41000-80000 Taka	None	None	I never had any relation	1	1	0	2	1	0	3	2	1	1	1	1	1	1	2	1	1	1	1	1	1
41	Male	20-23 years	Single	Broken Family	Absent	No	No	1st	No	10000-40000 Taka	None	None	I never had any relation	0	0	0	0	0	0	0	0	0	0	0	0	0	0	0	0	0	0	0	0	0
42	Male	20-23 years	Single	Adjunct Family	Absent	No	No	2nd	Yes	81000-120000 Taka	None	Inhale	I never had any relation	0	0	0	2	1	3	0	0	0	0	0	3	0	0	0	0	1	1	0	1	1
43	Female	20-23 years	Single	Adjunct Family	Present	Yes	No	2nd	Yes	81000-120000 Taka	None	None	Three month or earlier	1	3	3	0	1	1	2	2	3	2	2	2	3	2	2	2	3	1	2	2	0
44	Male	16-19 years	Single	Adjunct Family	Present	Yes	No	1st	Yes	81000-120000 Taka	None	None	I never had any relation	1	1	1	0	1	1	1	0	2	3	1	2	3	2	1	1	0	1	1	2	0
45	Male	20-23 years	Single	Broken Family	Absent	No	No	2nd	Yes	41000-80000 Taka	None	None	Three month or earlier	1	0	1	1	1	3	3	1	0	3	1	1	1	0	1	1	0	0	0	1	1
46	Female	20-23 years	Single	Adjunct Family	Absent	No	No	2nd	No	10000-40000 Taka	None	None	I never had any relation	3	3	1	2	1	3	2	2	0	2	0	1	1	0	0	0	0	0	1	0	0
47	Female	20-23 years	Single	Adjunct Family	Absent	No	No	2nd	No	10000-40000 Taka	None	None	I never had any relation	3	3	1	2	1	3	2	2	0	2	0	1	1	0	0	0	0	0	1	0	0
48	Female	20-23 years	Single	Adjunct Family	Absent	No	No	1st	No	10000-40000 Taka	None	None	I am in a good relation	1	0	0	0	1	3	1	3	0	1	1	2	1	0	1	0	0	1	0	1	0
49	Male	20-23 years	Single	Broken Family	Absent	No	No	2nd	Yes	41000-80000 Taka	None	None	I never had any relation	1	0	2	1	1	1	0	1	0	1	1	2	1	0	0	1	0	1	1	0	1
50	Female	20-23 years	Single	Adjunct Family	Absent	Yes	No	2nd	No	41000-80000 Taka	None	None	I never had any relation	1	1	0	1	1	0	2	1	0	0	0	1	3	0	2	2	0	1	2	1	0
51	Male	20-23 years	Single	Adjunct Family	Absent	No	No	1st	No	10000-40000 Taka	None	None	I never had any relation	0	0	0	1	0	0	0	0	0	0	0	1	0	0	1	1	1	1	1	1	0
52	Male	16-19 years	Single	Adjunct Family	Absent	No	No	2nd	No	41000-80000 Taka	None	None	I never had any relation	0	0	1	0	0	0	0	0	0	3	0	1	0	0	0	0	0	0	0	0	0
53	Female	20-23 years	Single	Adjunct Family	Absent	No	No	2nd	Yes	41000-80000 Taka	None	None	I never had any relation	0	0	0	0	0	0	0	0	0	0	0	0	0	0	0	0	1	0	2	1	0
54	Female	20-23 years	Single	Adjunct Family	Absent	No	No	2nd	Yes	10000-40000 Taka	None	None	I never had any relation	1	3	2	1	2	1	1	2	0	2	3	2	3	2	1	1	1	2	2	1	1
55	Female	20-23 years	Single	Broken Family	Absent	Yes	No	1st	No	10000-40000 Taka	None	None	I never had any relation	0	0	0	1	0	0	0	0	0	0	1	1	0	0	0	1	0	0	0	0	0
56	Female	20-23 years	Single	Broken Family	Absent	Yes	No	1st	No	10000-40000 Taka	None	None	I never had any relation	0	0	0	1	0	0	0	0	0	0	1	1	0	0	0	1	0	0	0	0	0
57	Male	20-23 years	Single	Adjunct Family	Present	No	No	2nd	Yes	Above 120000 Taka	None	None	Three month or earlier	3	1	2	3	1	3	1	0	1	1	2	2	1	0	1	2	1	2	1	1	1
58	Female	20-23 years	Single	Adjunct Family	Present	No	No	1st	No	41000-80000 Taka	None	None	I am in a good relation	0	0	0	2	1	0	3	0	0	2	0	0	0	0	1	2	0	3	1	1	0
59	Male	20-23 years	Single	Adjunct Family	Present	Yes	No	1st	Yes	41000-80000 Taka	None	None	Three month or earlier	3	3	1	2	0	3	1	1	3	3	1	2	0	3	2	3	3	3	2	2	2
60	Female	20-23 years	Single	Adjunct Family	Absent	Yes	No	1st	No	Above 120000 Taka	None	None	I never had any relation	0	0	0	1	1	0	0	0	0	0	0	2	1	0	0	0	0	0	1	1	0
61	Male	20-23 years	Single	Adjunct Family	Absent	No	No	1st	Yes	81000-120000 Taka	None	None	I am in a good relation	3	2	0	2	0	0	0	0	0	2	1	1	3	0	1	1	0	1	0	1	1
62	Male	24 years and above	Married	Adjunct Family	Absent	Yes	Yes	5th	Yes	Above 120000 Taka	None	None	I never had any relation	1	1	1	0	0	0	0	1	0	0	0	0	0	0	0	1	0	0	0	1	0
63	Male	20-23 years	Single	Adjunct Family	Present	No	No	1st	No	10000-40000 Taka	Everyday	Inject	Within a month	2	2	1	2	0	0	2	0	1	0	3	2	3	1	3	1	1	1	0	0	0
64	Male	20-23 years	Single	Adjunct Family	Absent	No	No	1st	Yes	41000-80000 Taka	None	None	I never had any relation	1	1	1	0	1	0	0	0	0	0	1	0	1	1	0	1	1	1	0	1	0
65	Female	24 years and above	Married	Adjunct Family	Present	Yes	No	4th	No	10000-40000 Taka	None	None	I am in a good relation	1	0	0	2	1	0	2	0	1	3	1	2	2	1	2	1	1	0	0	1	1
66	Female	24 years and above	Married	Adjunct Family	Present	Yes	No	5th	Yes	Above 120000 Taka	None	None	Three month or earlier	2	2	2	2	2	2	2	3	2	2	2	3	3	2	2	2	2	2	2	2	3
67	Female	24 years and above	Married	Adjunct Family	Present	Yes	No	3rd	Yes	81000-120000 Taka	Once a week	None	Three month or earlier	2	3	2	2	3	2	3	2	3	2	3	3	2	3	2	2	2	2	3	2	1
68	Male	24 years and above	Single	Broken Family	Present	Yes	Yes	5th	Yes	81000-120000 Taka	Twice a week	Inhale	Within a month	3	2	3	2	2	3	2	1	3	1	2	1	1	1	1	3	1	2	2	1	1
69	Female	24 years and above	Married	Broken Family	Present	Yes	Yes	5th	Yes	41000-80000 Taka	Once a week	Oral	Three month or earlier	1	2	1	1	1	2	1	2	1	1	2	1	1	1	2	2	1	1	1	1	2
70	Female	20-23 years	Single	Adjunct Family	Absent	No	Yes	4th	Yes	41000-80000 Taka	Once a week	Inhale	Within a month	0	0	1	0	1	1	0	0	0	0	1	0	0	1	1	0	0	1	0	0	1
71	Female	20-23 years	Married	Adjunct Family	Absent	No	No	2nd	No	41000-80000 Taka	None	None	I am in a good relation	0	0	0	0	1	1	0	1	0	0	0	1	1	2	2	1	1	1	0	0	1
72	Female	20-23 years	Single	Broken Family	Present	Yes	No	3rd	No	41000-80000 Taka	None	Oral	Within a month	0	1	1	1	0	1	0	1	1	0	0	0	2	2	0	1	1	1	2	2	0
73	Female	20-23 years	Single	Adjunct Family	Absent	No	No	2nd	No	41000-80000 Taka	None	None	I never had any relation	0	1	0	1	1	1	1	1	1	1	1	2	1	1	1	2	1	1	1	0	1
74	Male	24 years and above	Single	Broken Family	Absent	No	No	4th	Yes	41000-80000 Taka	None	Inhale	I never had any relation	0	0	2	2	1	1	0	3	0	3	0	0	0	0	0	1	0	0	1	1	0
75	Female	20-23 years	Single	Adjunct Family	Absent	No	No	2nd	Yes	81000-120000 Taka	None	None	Three month or earlier	0	0	1	0	1	1	0	0	0	0	1	0	1	1	2	1	0	1	2	2	1
76	Female	20-23 years	Single	Adjunct Family	Absent	No	No	2nd	Yes	81000-120000 Taka	None	Oral	I never had any relation	0	0	1	2	2	0	2	2	1	0	0	1	2	2	1	3	1	2	3	3	3
77	Male	24 years and above	Single	Adjunct Family	Absent	No	Yes	4th	Yes	41000-80000 Taka	None	Inhale	I never had any relation	0	0	1	2	1	0	1	0	1	1	2	2	3	0	0	1	1	0	1	1	0
78	Female	20-23 years	Single	Adjunct Family	Absent	No	No	3rd	No	41000-80000 Taka	None	None	I never had any relation	0	0	0	0	0	0	0	0	0	0	0	0	0	0	0	0	0	0	0	0	0
79	Male	20-23 years	Single	Adjunct Family	Absent	No	No	3rd	Yes	Above 120000 Taka	None	None	I am in a good relation	0	2	0	1	1	0	0	0	0	0	0	1	1	1	2	2	3	3	2	2	1
80	Female	20-23 years	Single	Adjunct Family	Absent	No	No	3rd	Yes	81000-120000 Taka	None	None	I never had any relation	0	0	1	0	1	0	1	0	0	0	0	1	0	0	1	1	0	0	1	0	0
81	Female	20-23 years	Single	Adjunct Family	Absent	No	No	3rd	Yes	81000-120000 Taka	None	None	I never had any relation	1	2	2	0	0	0	0	0	0	2	0	0	1	0	0	1	3	0	1	1	0
82	Male	20-23 years	Single	Adjunct Family	Present	No	No	3rd	No	81000-120000 Taka	None	None	I never had any relation	0	0	0	0	1	0	0	0	0	0	0	0	0	0	0	2	0	2	0	0	0
83	Female	20-23 years	Single	Adjunct Family	Absent	No	No	2nd	No	81000-120000 Taka	None	None	I am in a good relation	0	0	0	0	0	0	0	0	0	0	0	0	0	0	0	1	0	0	0	0	0
84	Female	20-23 years	Single	Adjunct Family	Absent	No	No	2nd	No	41000-80000 Taka	None	None	I never had any relation	1	0	2	0	1	1	0	2	0	1	0	1	2	0	0	2	1	2	1	0	0
85	Female	20-23 years	Single	Adjunct Family	Absent	Yes	No	3rd	No	10000-40000 Taka	None	None	I am in a good relation	1	1	2	1	1	3	1	2	0	2	3	1	1	2	0	1	0	0	0	0	0
86	Male	20-23 years	Single	Adjunct Family	Absent	No	No	3rd	Yes	81000-120000 Taka	None	None	I am in a good relation	0	0	0	0	0	0	0	0	0	0	0	0	0	0	0	0	0	0	0	0	0
87	Male	20-23 years	Single	Adjunct Family	Absent	No	No	3rd	Yes	41000-80000 Taka	None	None	I never had any relation	3	2	1	1	1	0	1	2	0	3	0	1	1	2	1	0	0	1	2	1	0
88	Female	20-23 years	Single	Adjunct Family	Absent	No	No	2nd	Yes	41000-80000 Taka	None	None	I never had any relation	1	0	0	1	0	0	0	0	0	3	0	1	1	0	1	1	1	1	1	1	0
89	Male	20-23 years	Single	Adjunct Family	Absent	No	No	2nd	No	10000-40000 Taka	None	None	I never had any relation	0	0	0	0	1	1	0	0	0	0	0	0	0	0	0	0	0	0	1	0	0
90	Male	20-23 years	Single	Adjunct Family	Absent	No	No	3rd	No	10000-40000 Taka	None	None	I am in a good relation	0	0	2	0	0	0	0	0	0	0	0	0	0	0	0	1	0	0	0	0	0
91	Male	20-23 years	Single	Adjunct Family	Absent	No	No	3rd	No	81000-120000 Taka	None	None	I never had any relation	0	0	0	1	1	0	0	0	0	0	1	1	2	0	1	1	1	2	2	1	1
92	Female	20-23 years	Single	Adjunct Family	Absent	No	No	2nd	No	10000-40000 Taka	None	None	I never had any relation	0	0	0	1	0	0	0	0	0	0	0	2	0	0	1	1	2	1	0	0	2
93	Female	20-23 years	Single	Adjunct Family	Absent	No	No	2nd	No	10000-40000 Taka	None	None	I never had any relation	1	1	2	1	1	0	2	3	0	3	1	0	1	2	1	1	1	1	1	1	0
94	Male	20-23 years	Single	Adjunct Family	Present	No	No	3rd	No	10000-40000 Taka	None	None	I never had any relation	1	2	2	2	1	3	0	2	0	3	0	1	0	0	0	0	0	0	0	0	0
95	Male	20-23 years	Single	Adjunct Family	Absent	No	No	2nd	No	Above 120000 Taka	None	None	I never had any relation	0	1	0	1	1	0	0	1	0	0	0	1	1	1	1	3	0	0	2	2	1
96	Female	20-23 years	Single	Adjunct Family	Absent	No	No	3rd	No	81000-120000 Taka	None	None	I never had any relation	1	0	0	1	1	3	1	2	1	3	3	1	3	2	1	1	2	2	1	1	2
97	Male	24 years and above	Single	Adjunct Family	Absent	Yes	No	3rd	Yes	10000-40000 Taka	None	None	I never had any relation	0	3	2	0	1	2	3	2	1	0	0	2	0	0	0	2	0	2	1	1	0
98	Male	20-23 years	Single	Adjunct Family	Absent	No	No	3rd	No	41000-80000 Taka	None	None	I never had any relation	0	0	0	0	0	0	0	0	0	0	0	0	0	0	0	0	0	0	0	0	0
99	Female	20-23 years	Single	Adjunct Family	Absent	No	No	3rd	Yes	Above 120000 Taka	None	None	I never had any relation	1	0	2	1	2	0	1	0	1	2	1	1	0	1	3	2	0	0	1	1	0
100	Male	20-23 years	Single	Adjunct Family	Absent	No	No	2nd	No	41000-80000 Taka	None	None	I never had any relation	1	1	1	0	0	0	1	1	0	0	1	1	1	1	1	1	1	1	2	1	0
101	Female	20-23 years	Single	Adjunct Family	Absent	No	No	3rd	No	41000-80000 Taka	None	None	I never had any relation	1	0	0	0	1	0	1	0	0	1	0	1	0	0	1	1	1	1	0	0	0
102	Female	20-23 years	Single	Adjunct Family	Present	No	No	3rd	Yes	41000-80000 Taka	None	None	I am in a good relation	1	3	1	0	1	2	1	3	0	1	1	2	2	0	2	0	1	1	3	1	0
103	Female	20-23 years	Single	Adjunct Family	Absent	No	No	3rd	Yes	41000-80000 Taka	None	None	Three month or earlier	0	0	0	0	1	0	0	0	0	3	0	2	0	0	0	1	1	0	1	0	2
104	Female	20-23 years	Single	Adjunct Family	Absent	No	No	3rd	No	41000-80000 Taka	None	None	I am in a good relation	0	0	0	0	1	0	0	0	0	0	0	1	0	0	1	1	1	0	0	1	0
105	Female	20-23 years	Single	Adjunct Family	Absent	No	No	3rd	No	41000-80000 Taka	None	None	I am in a good relation	0	2	0	0	1	0	1	0	0	2	0	0	0	0	0	0	0	0	0	0	0
106	Male	20-23 years	Single	Adjunct Family	Absent	No	No	2nd	Yes	81000-120000 Taka	None	None	I never had any relation	1	1	1	1	1	0	2	1	0	0	0	1	1	1	2	1	1	2	2	2	0
107	Female	20-23 years	Single	Adjunct Family	Absent	No	No	2nd	Yes	41000-80000 Taka	None	None	I never had any relation	1	0	1	0	1	0	1	0	0	0	1	0	1	1	1	2	1	1	2	1	0
108	Female	20-23 years	Single	Adjunct Family	Present	Yes	No	3rd	No	10000-40000 Taka	None	None	I am in a good relation	1	1	1	3	2	2	1	3	1	2	1	3	3	2	3	2	2	2	2	2	2
109	Male	20-23 years	Single	Adjunct Family	Present	No	No	3rd	No	41000-80000 Taka	None	None	I never had any relation	1	1	1	1	0	0	1	0	0	0	0	1	2	1	1	2	1	1	2	1	0
110	Male	20-23 years	Single	Adjunct Family	Absent	No	No	3rd	No	41000-80000 Taka	None	None	I never had any relation	0	0	1	0	1	1	0	0	0	3	0	0	0	0	0	0	0	0	0	0	0
111	Female	20-23 years	Single	Adjunct Family	Absent	No	No	3rd	Yes	Above 120000 Taka	None	None	I am in a good relation	1	0	1	2	1	0	0	0	0	2	0	2	0	0	1	1	2	1	2	1	0
112	Male	20-23 years	Single	Adjunct Family	Absent	No	No	2nd	No	Above 120000 Taka	None	None	I never had any relation	1	0	1	0	1	0	0	0	0	0	0	0	0	0	0	0	0	0	2	0	0
113	Male	20-23 years	Single	Adjunct Family	Present	No	No	3rd	No	10000-40000 Taka	None	None	Three month or earlier	1	1	1	0	1	0	0	0	0	0	0	0	0	0	0	0	0	0	0	0	0
114	Female	20-23 years	Single	Adjunct Family	Present	No	No	3rd	Yes	10000-40000 Taka	None	None	I am in a good relation	1	0	2	3	2	3	1	1	3	3	3	2	1	1	2	2	1	3	2	1	2
115	Male	20-23 years	Single	Adjunct Family	Present	No	No	2nd	No	10000-40000 Taka	None	None	I never had any relation	1	3	0	2	1	0	1	2	0	3	2	2	1	2	1	1	1	1	2	1	0
116	Male	20-23 years	Single	Adjunct Family	Present	No	No	3rd	No	10000-40000 Taka	None	None	I never had any relation	1	3	0	2	1	0	1	2	0	3	2	2	1	2	1	1	1	1	2	1	0
117	Female	20-23 years	Single	Adjunct Family	Present	Yes	Yes	3rd	Yes	41000-80000 Taka	None	None	Three month or earlier	1	2	0	0	1	0	0	0	1	3	0	0	1	0	0	1	2	2	1	3	3
118	Female	20-23 years	Single	Adjunct Family	Absent	No	No	4th	No	41000-80000 Taka	None	None	I am in a good relation	1	3	1	3	1	1	3	3	1	2	0	2	1	2	1	1	0	0	2	2	2
119	Female	20-23 years	Single	Adjunct Family	Absent	No	No	4th	Yes	81000-120000 Taka	None	None	I never had any relation	3	2	3	3	1	3	3	2	1	3	1	2	2	1	1	1	1	1	2	2	2
120	Female	20-23 years	Single	Adjunct Family	Present	No	No	4th	No	41000-80000 Taka	None	None	Within a month	0	2	2	0	1	0	0	2	0	1	0	2	3	0	0	1	0	1	0	0	0
121	Female	20-23 years	Single	Adjunct Family	Present	Yes	No	4th	Yes	10000-40000 Taka	None	None	I never had any relation	0	1	1	0	1	0	0	1	0	0	1	1	0	0	2	0	1	3	2	1	0
122	Female	24 years and above	Single	Adjunct Family	Absent	No	Yes	4th	Yes	81000-120000 Taka	None	None	I never had any relation	1	0	0	2	1	3	0	3	0	2	0	0	2	0	0	1	0	3	0	0	0
123	Female	20-23 years	Single	Adjunct Family	Absent	No	No	4th	Yes	Above 120000 Taka	None	None	I never had any relation	0	0	0	0	0	0	0	0	0	2	0	0	0	0	0	0	0	0	0	0	1
124	Male	20-23 years	Single	Adjunct Family	Absent	No	No	3rd	No	41000-80000 Taka	None	None	I never had any relation	0	0	0	0	1	0	0	1	0	0	0	2	1	1	0	0	1	1	1	0	0
125	Female	20-23 years	Single	Broken Family	Present	Yes	No	4th	No	Above 120000 Taka	None	None	Three month or earlier	1	0	2	2	1	3	3	3	1	3	3	2	3	2	3	3	3	3	1	3	0
126	Male	20-23 years	Single	Adjunct Family	Absent	No	No	3rd	No	10000-40000 Taka	None	None	I never had any relation	0	0	0	0	0	0	0	3	0	3	0	0	3	0	0	0	0	0	0	0	0
127	Female	24 years and above	Single	Adjunct Family	Present	Yes	No	4th	Yes	81000-120000 Taka	None	None	Three month or earlier	1	2	0	2	3	3	2	2	1	3	3	2	3	3	2	2	2	3	2	2	3
128	Male	20-23 years	Single	Adjunct Family	Present	Yes	No	4th	Yes	10000-40000 Taka	None	None	I never had any relation	1	1	3	2	1	0	2	2	0	3	1	2	1	0	1	1	1	2	1	1	0
129	Female	20-23 years	Single	Adjunct Family	Present	No	No	4th	No	41000-80000 Taka	None	None	I am in a good relation	1	0	0	1	0	0	0	1	0	1	1	1	1	0	1	2	1	1	2	1	0
130	Male	24 years and above	Single	Adjunct Family	Absent	No	No	4th	Yes	10000-40000 Taka	None	None	I never had any relation	0	0	1	0	2	0	0	2	0	0	2	1	1	0	1	0	0	0	2	1	0
131	Male	20-23 years	Single	Adjunct Family	Present	No	No	4th	No	10000-40000 Taka	None	None	I never had any relation	1	0	0	1	0	0	0	0	0	0	0	0	0	0	1	0	0	0	0	0	0
132	Male	24 years and above	Single	Adjunct Family	Absent	No	No	4th	No	10000-40000 Taka	None	Inhale	Three month or earlier	1	0	0	1	2	3	3	3	1	3	1	1	0	2	1	1	1	1	2	0	1
133	Male	24 years and above	Single	Adjunct Family	Absent	No	No	3rd	No	10000-40000 Taka	None	Inhale	Three month or earlier	1	0	0	1	2	3	3	3	1	3	1	1	0	2	1	1	1	1	2	0	1
134	Female	20-23 years	Single	Adjunct Family	Present	Yes	No	4th	No	81000-120000 Taka	None	None	I am in a good relation	1	1	3	0	1	1	1	2	1	3	2	3	2	2	2	1	2	1	2	1	2
135	Female	20-23 years	Single	Adjunct Family	Absent	No	No	4th	Yes	41000-80000 Taka	None	None	I never had any relation	1	2	2	0	0	0	2	0	0	2	1	1	1	2	1	1	1	0	1	0	2
136	Female	20-23 years	Single	Adjunct Family	Absent	No	No	3rd	No	10000-40000 Taka	None	None	I am in a good relation	3	1	0	0	1	1	3	0	1	0	0	3	0	0	1	1	0	1	1	0	2
137	Male	24 years and above	Single	Adjunct Family	Absent	No	No	3rd	Yes	10000-40000 Taka	None	None	I am in a good relation	1	0	1	2	1	3	0	2	0	1	2	1	0	0	1	2	1	1	1	1	0
138	Male	20-23 years	Single	Adjunct Family	Absent	No	No	4th	No	81000-120000 Taka	None	None	I am in a good relation	1	2	0	1	1	3	1	3	1	3	0	1	1	2	0	0	0	0	1	1	0
139	Male	20-23 years	Single	Adjunct Family	Present	Yes	No	4th	No	81000-120000 Taka	None	None	Three month or earlier	1	2	0	1	0	0	1	2	1	3	0	1	3	2	1	2	1	0	2	1	0
140	Male	24 years and above	Single	Adjunct Family	Present	No	No	3rd	Yes	10000-40000 Taka	None	None	Within a month	2	3	3	1	2	2	2	3	3	2	2	3	3	2	1	3	3	2	3	3	1
141	Male	20-23 years	Single	Adjunct Family	Present	No	Yes	4th	Yes	41000-80000 Taka	None	None	Three month or earlier	1	3	2	2	2	3	2	2	0	3	3	1	3	0	0	2	3	2	1	2	0
142	Male	24 years and above	Single	Adjunct Family	Absent	Yes	No	4th	Yes	41000-80000 Taka	None	None	Three month or earlier	1	1	2	1	1	1	0	2	1	3	0	2	1	3	1	2	1	1	1	1	2
143	Male	20-23 years	Single	Broken Family	Absent	No	No	4th	Yes	Above 120000 Taka	None	None	I am in a good relation	1	1	0	0	1	0	1	0	0	0	0	0	3	0	0	2	0	0	2	0	0
144	Female	20-23 years	Single	Adjunct Family	Absent	No	No	3rd	No	10000-40000 Taka	None	None	I never had any relation	1	0	0	1	1	0	1	0	0	0	0	1	1	0	1	0	0	0	1	1	0
145	Female	20-23 years	Single	Adjunct Family	Absent	No	No	4th	Yes	41000-80000 Taka	None	None	I never had any relation	1	0	0	0	1	0	0	1	2	2	0	1	0	0	0	1	0	0	1	0	0
146	Male	24 years and above	Single	Adjunct Family	Present	Yes	No	4th	No	81000-120000 Taka	None	None	I am in a good relation	1	0	2	1	0	0	2	3	0	3	3	2	1	2	1	0	1	0	1	2	0
147	Female	20-23 years	Single	Adjunct Family	Absent	No	No	4th	Yes	41000-80000 Taka	None	None	Three month or earlier	1	1	2	2	1	3	2	3	0	1	3	1	1	1	1	1	2	1	2	1	0
148	Female	20-23 years	Single	Adjunct Family	Present	No	No	4th	No	10000-40000 Taka	None	None	I never had any relation	1	1	2	2	1	0	1	2	1	1	2	1	3	1	1	2	1	1	2	1	0
149	Male	20-23 years	Single	Adjunct Family	Absent	No	Yes	4th	Yes	41000-80000 Taka	None	None	I never had any relation	1	0	2	2	0	0	0	0	0	0	0	1	0	0	0	1	1	2	0	0	0
150	Female	20-23 years	Single	Adjunct Family	Present	No	No	4th	No	81000-120000 Taka	None	None	I never had any relation	0	0	0	0	0	0	0	0	0	0	0	0	0	0	1	1	0	0	0	0	0
151	Female	20-23 years	Single	Broken Family	Present	No	No	4th	No	10000-40000 Taka	None	None	I never had any relation	2	1	0	3	3	1	1	3	1	0	3	2	0	0	1	1	0	2	3	3	0
152	Female	24 years and above	Single	Broken Family	Present	No	No	4th	No	41000-80000 Taka	None	None	I never had any relation	0	1	2	2	1	3	0	0	0	3	3	2	3	0	0	1	0	2	2	1	0
153	Female	20-23 years	Single	Adjunct Family	Present	No	No	4th	No	81000-120000 Taka	None	None	I never had any relation	1	1	3	1	2	3	1	3	0	1	0	3	3	1	1	1	0	3	2	2	0
154	Female	20-23 years	Single	Adjunct Family	Present	No	No	4th	No	81000-120000 Taka	None	None	I never had any relation	1	1	3	1	2	3	1	3	0	1	0	3	3	1	1	1	0	3	2	2	0
155	Female	20-23 years	Single	Adjunct Family	Absent	No	No	3rd	Yes	Above 120000 Taka	None	None	I am in a good relation	1	0	1	2	1	0	0	0	0	2	0	2	0	0	1	1	2	1	2	1	0
156	Female	20-23 years	Married	Adjunct Family	Present	No	No	4th	Yes	10000-40000 Taka	None	None	I am in a good relation	0	0	0	0	1	0	0	0	0	2	0	1	1	1	2	3	2	3	3	3	0
157	Female	20-23 years	Single	Adjunct Family	Present	Yes	No	5th	No	Above 120000 Taka	None	None	Three month or earlier	1	1	3	1	1	3	1	2	0	2	1	2	1	2	1	1	1	2	2	1	0
158	Female	24 years and above	Single	Adjunct Family	Absent	No	No	5th	No	Above 120000 Taka	None	None	I never had any relation	0	0	0	0	0	0	1	3	0	2	0	0	0	0	0	2	0	1	1	2	0
159	Male	20-23 years	Single	Adjunct Family	Present	No	Yes	5th	No	81000-120000 Taka	None	None	I am in a good relation	0	0	1	0	1	0	0	0	0	0	0	1	0	0	0	0	0	0	0	0	0
160	Female	24 years and above	Single	Adjunct Family	Absent	No	No	4th	No	10000-40000 Taka	None	None	I am in a good relation	1	0	2	1	1	1	1	1	0	1	3	2	3	2	3	3	2	3	2	3	0
161	Female	20-23 years	Single	Adjunct Family	Present	No	No	4th	Yes	41000-80000 Taka	None	None	I am in a good relation	1	0	1	1	1	1	1	0	0	2	1	1	0	0	0	2	1	1	1	1	0
162	Male	24 years and above	Single	Broken Family	Present	Yes	No	3rd	Yes	41000-80000 Taka	None	None	Three month or earlier	0	1	1	1	0	1	2	3	1	3	1	0	1	1	2	2	1	3	1	3	1
163	Female	20-23 years	Divorce	Adjunct Family	Present	No	No	3rd	No	81000-120000 Taka	None	None	Three month or earlier	1	2	2	1	3	0	3	2	3	3	3	2	3	2	1	3	1	0	3	1	0
164	Female	20-23 years	Single	Adjunct Family	Present	Yes	No	4th	No	81000-120000 Taka	None	None	Within a month	3	2	1	0	1	0	2	1	1	1	2	2	2	0	2	0	0	0	2	2	0
165	Male	20-23 years	Single	Adjunct Family	Absent	Yes	No	3rd	Yes	41000-80000 Taka	None	None	I am in a good relation	3	2	2	3	1	1	2	3	0	3	2	1	2	1	1	2	1	0	2	1	0
166	Female	20-23 years	Single	Adjunct Family	Absent	No	No	4th	No	41000-80000 Taka	None	None	I never had any relation	1	0	1	1	1	1	1	0	0	0	0	0	2	0	0	0	0	0	0	0	1
167	Male	24 years and above	Single	Adjunct Family	Absent	No	No	4th	Yes	41000-80000 Taka	None	None	Three month or earlier	1	1	3	3	1	3	0	0	0	3	0	3	0	0	1	0	1	0	2	1	0
168	Male	20-23 years	Married	Adjunct Family	Absent	No	No	4th	No	81000-120000 Taka	None	None	I never had any relation	0	0	0	0	0	0	0	0	0	0	0	0	0	0	0	0	0	0	0	0	0
169	Male	20-23 years	Single	Adjunct Family	Absent	No	No	2nd	Yes	81000-120000 Taka	None	None	Three month or earlier	1	3	1	2	1	3	1	3	1	0	3	1	3	3	2	2	1	3	2	1	0
170	Female	20-23 years	Single	Adjunct Family	Absent	No	No	2nd	Yes	Above 120000 Taka	None	None	I never had any relation	0	0	0	0	0	0	0	0	0	0	0	0	0	0	0	1	0	1	0	0	0
171	Female	20-23 years	Single	Adjunct Family	Present	Yes	No	2nd	No	81000-120000 Taka	None	None	I never had any relation	1	3	2	1	0	0	2	0	1	1	0	1	1	0	1	0	2	1	0	0	0
172	Male	20-23 years	Single	Adjunct Family	Present	No	Yes	2nd	Yes	41000-80000 Taka	None	None	I never had any relation	1	0	1	0	1	0	0	0	0	0	0	0	0	0	0	0	0	0	1	0	0
173	Female	20-23 years	Single	Adjunct Family	Present	No	Yes	4th	No	10000-40000 Taka	None	None	I never had any relation	1	0	0	0	0	1	0	0	1	0	1	0	3	0	1	1	0	1	1	1	1
174	Male	20-23 years	Single	Adjunct Family	Present	No	No	2nd	No	81000-120000 Taka	None	None	I never had any relation	1	1	1	1	1	0	1	0	0	3	1	2	2	1	0	0	0	1	1	0	0
175	Male	20-23 years	Single	Adjunct Family	Present	No	No	2nd	Yes	Above 120000 Taka	None	None	I am in a good relation	0	0	0	0	1	1	0	3	1	0	1	0	0	0	1	2	0	0	2	1	0
176	Male	20-23 years	Single	Adjunct Family	Present	No	No	2nd	Yes	Above 120000 Taka	None	None	I am in a good relation	0	0	0	0	1	1	0	3	1	0	1	0	0	0	1	2	0	0	2	1	0
177	Male	20-23 years	Single	Adjunct Family	Absent	No	No	2nd	Yes	10000-40000 Taka	None	None	I never had any relation	3	2	2	1	1	1	1	1	0	1	0	0	0	0	1	1	0	1	1	1	3
178	Male	20-23 years	Single	Adjunct Family	Absent	No	No	2nd	Yes	41000-80000 Taka	None	None	I never had any relation	0	0	2	0	1	3	2	2	0	3	3	0	3	0	0	2	0	0	2	0	0
179	Male	20-23 years	Single	Adjunct Family	Present	No	No	2nd	No	81000-120000 Taka	None	None	Three month or earlier	0	0	0	2	1	0	3	3	0	0	3	1	3	1	2	3	0	1	2	2	0
180	Male	20-23 years	Single	Adjunct Family	Present	No	No	2nd	No	81000-120000 Taka	None	None	Three month or earlier	0	0	0	2	1	0	3	3	0	0	3	1	3	1	2	3	0	1	2	2	0
181	Female	20-23 years	Single	Adjunct Family	Absent	No	No	5th	No	Above 120000 Taka	None	None	I am in a good relation	1	1	0	2	3	0	3	3	0	2	1	2	3	2	3	1	3	2	2	2	0
182	Male	20-23 years	Single	Adjunct Family	Absent	Yes	No	4th	Yes	10000-40000 Taka	None	None	I never had any relation	0	0	0	0	0	0	0	0	0	0	0	0	0	0	0	0	0	0	0	0	0
183	Male	20-23 years	Single	Adjunct Family	Absent	No	No	3rd	No	41000-80000 Taka	None	None	I never had any relation	0	0	0	0	0	0	0	0	0	0	0	0	0	0	0	1	1	0	1	0	0
184	Female	24 years and above	Single	Adjunct Family	Absent	No	No	2nd	No	81000-120000 Taka	None	None	I am in a good relation	0	0	1	0	1	0	0	0	0	1	1	0	1	0	1	1	1	0	0	0	0
185	Male	24 years and above	Single	Adjunct Family	Absent	No	Yes	5th	No	41000-80000 Taka	None	None	I never had any relation	1	1	0	0	1	0	0	0	0	0	0	0	0	0	0	0	1	1	1	0	0
186	Male	24 years and above	Single	Adjunct Family	Absent	No	No	5th	Yes	41000-80000 Taka	None	None	I never had any relation	0	1	2	1	1	1	2	3	0	0	1	1	1	0	1	0	0	0	0	1	0
187	Male	24 years and above	Married	Adjunct Family	Present	Yes	No	5th	Yes	41000-80000 Taka	None	None	I am in a good relation	1	2	1	2	0	0	1	3	0	3	0	3	3	0	1	1	1	0	3	1	0
188	Female	20-23 years	Single	Adjunct Family	Absent	No	No	5th	No	41000-80000 Taka	None	None	I am in a good relation	1	2	2	3	1	2	0	0	1	2	1	3	3	1	1	0	1	0	2	1	0
189	Female	24 years and above	Single	Adjunct Family	Present	Yes	No	5th	No	41000-80000 Taka	None	None	I am in a good relation	0	0	0	0	1	1	0	0	0	0	0	0	1	0	0	0	0	0	0	0	0
190	Male	20-23 years	Single	Adjunct Family	Absent	Yes	No	5th	Yes	10000-40000 Taka	None	None	Three month or earlier	1	3	1	1	1	2	1	3	0	3	1	1	1	0	1	1	1	0	2	1	1
191	Female	24 years and above	Single	Adjunct Family	Absent	No	No	5th	No	81000-120000 Taka	None	None	I am in a good relation	1	1	0	1	0	0	0	0	0	2	0	1	1	0	1	1	0	3	1	1	0
192	Female	24 years and above	Single	Adjunct Family	Absent	No	Yes	5th	Yes	41000-80000 Taka	None	None	I never had any relation	0	0	2	0	0	0	1	3	0	2	0	0	0	0	0	2	0	0	0	0	0
193	Female	20-23 years	Single	Adjunct Family	Absent	No	No	5th	No	10000-40000 Taka	None	None	I never had any relation	1	0	0	1	1	0	0	0	0	1	1	1	0	1	1	3	1	2	0	0	0
194	Female	24 years and above	Single	Adjunct Family	Absent	No	Yes	5th	No	81000-120000 Taka	None	None	I am in a good relation	0	1	0	0	1	0	0	2	1	0	0	1	0	0	0	0	0	0	1	1	0
195	Female	24 years and above	Single	Adjunct Family	Absent	No	No	5th	Yes	81000-120000 Taka	None	None	Three month or earlier	0	1	1	0	0	0	1	0	0	3	1	2	3	2	1	0	0	0	1	1	0
196	Female	24 years and above	Single	Adjunct Family	Absent	No	No	5th	No	81000-120000 Taka	None	None	I never had any relation	1	0	0	0	0	0	0	0	0	0	0	0	0	0	0	0	0	0	0	0	0
197	Female	24 years and above	Single	Adjunct Family	Present	Yes	No	5th	Yes	41000-80000 Taka	None	None	I never had any relation	1	3	3	3	1	1	1	3	3	1	3	1	2	2	3	2	1	1	2	1	0
198	Female	24 years and above	Single	Adjunct Family	Absent	No	No	5th	Yes	41000-80000 Taka	None	None	Three month or earlier	0	3	2	2	2	2	1	2	0	2	0	2	1	2	1	0	0	3	0	0	0
199	Female	24 years and above	Single	Adjunct Family	Present	Yes	No	5th	No	Above 120000 Taka	None	None	Three month or earlier	3	1	2	1	0	3	0	0	0	0	0	0	0	0	0	0	0	0	0	0	0
200	Female	24 years and above	Single	Adjunct Family	Absent	Yes	No	5th	No	10000-40000 Taka	None	None	I never had any relation	1	3	2	1	0	2	2	2	0	3	0	2	2	2	2	1	2	1	2	2	0
201	Female	24 years and above	Single	Adjunct Family	Present	No	Yes	5th	No	Above 120000 Taka	None	None	I am in a good relation	1	3	0	2	1	1	1	0	0	3	1	0	1	0	0	1	1	2	2	2	0
202	Male	24 years and above	Single	Adjunct Family	Absent	No	No	5th	No	41000-80000 Taka	None	None	I am in a good relation	0	0	0	0	0	0	0	0	0	0	0	0	0	0	1	0	0	0	0	0	0
203	Male	24 years and above	Single	Broken Family	Absent	No	No	5th	Yes	41000-80000 Taka	None	None	I am in a good relation	1	1	1	1	1	1	1	1	0	1	1	1	1	1	1	1	1	0	1	1	1
204	Female	20-23 years	Married	Adjunct Family	Absent	No	No	5th	No	Above 120000 Taka	None	None	I am in a good relation	1	0	0	0	1	1	0	0	0	1	0	0	0	0	0	0	0	0	0	0	0
205	Female	24 years and above	Married	Adjunct Family	Absent	No	No	5th	No	41000-80000 Taka	None	None	I am in a good relation	2	2	2	1	1	3	3	3	2	1	2	3	3	3	3	3	2	3	3	3	3
206	Female	20-23 years	Single	Adjunct Family	Absent	No	No	4th	No	81000-120000 Taka	None	None	Three month or earlier	1	0	0	0	0	0	0	0	0	3	3	0	0	0	2	1	0	1	2	3	0
207	Female	24 years and above	Single	Adjunct Family	Present	Yes	No	5th	No	Above 120000 Taka	None	None	I never had any relation	1	0	0	1	1	1	1	2	0	1	2	1	2	1	2	2	2	2	2	2	2
208	Male	24 years and above	Single	Adjunct Family	Absent	No	No	4th	No	41000-80000 Taka	None	None	I am in a good relation	0	0	0	0	0	0	0	0	0	0	0	0	0	0	0	1	0	0	0	0	0
209	Male	24 years and above	Single	Adjunct Family	Present	No	No	5th	No	81000-120000 Taka	None	None	I am in a good relation	1	3	1	0	1	0	1	1	0	0	0	1	0	2	1	1	1	0	1	0	0
210	Male	24 years and above	Single	Adjunct Family	Absent	Yes	No	5th	Yes	41000-80000 Taka	None	None	I am in a good relation	0	1	2	1	1	0	1	0	0	0	1	1	3	1	1	1	1	0	2	1	0
211	Male	24 years and above	Single	Broken Family	Absent	No	No	5th	Yes	10000-40000 Taka	None	Oral	Three month or earlier	1	3	3	2	1	3	2	3	1	3	2	2	3	2	2	3	2	1	3	2	1
212	Male	24 years and above	Single	Broken Family	Absent	No	No	5th	Yes	10000-40000 Taka	None	Oral	Three month or earlier	1	3	3	2	1	3	2	3	1	3	2	2	3	2	2	3	2	1	3	2	1
213	Female	20-23 years	Single	Adjunct Family	Absent	No	No	5th	Yes	41000-80000 Taka	None	None	I am in a good relation	1	0	0	0	1	0	0	0	0	2	0	1	0	0	0	1	1	0	1	0	0
214	Male	24 years and above	Single	Adjunct Family	Absent	No	No	5th	No	10000-40000 Taka	None	None	I am in a good relation	1	0	1	0	2	1	0	2	0	1	1	1	0	2	1	1	0	0	1	1	0
215	Male	24 years and above	Single	Adjunct Family	Absent	No	No	5th	Yes	81000-120000 Taka	None	None	I never had any relation	0	0	0	0	0	0	0	0	0	0	0	0	0	0	1	0	0	0	1	0	0
216	Male	24 years and above	Single	Adjunct Family	Absent	No	No	5th	No	41000-80000 Taka	None	None	I am in a good relation	0	1	2	1	0	1	0	2	0	1	0	2	0	1	0	1	0	2	1	2	0
217	Female	20-23 years	Married	Broken Family	Present	No	No	5th	No	81000-120000 Taka	None	None	I am in a good relation	1	0	0	0	1	0	0	2	0	2	0	0	0	0	1	1	0	0	1	1	1
218	Male	20-23 years	Single	Adjunct Family	Absent	No	No	4th	No	10000-40000 Taka	None	None	I never had any relation	2	1	0	1	0	0	2	1	0	1	1	1	0	0	1	0	1	0	0	1	0
219	Female	16-19 years	Single	Adjunct Family	Absent	No	No	1st	No	Above 120000 Taka	None	None	I never had any relation	0	1	0	1	0	1	0	1	0	0	0	1	1	1	0	0	0	1	2	1	1
220	Male	16-19 years	Single	Adjunct Family	Absent	No	No	1st	No	Above 120000 Taka	None	None	I am in a good relation	1	0	1	0	1	1	1	1	1	1	0	0	0	1	1	0	1	0	1	0	0
221	Female	20-23 years	Married	Broken Family	Present	No	No	2nd	Yes	10000-40000 Taka	None	None	Three month or earlier	0	0	1	1	0	1	0	1	1	0	0	1	0	1	0	0	1	1	1	1	0
222	Female	20-23 years	Married	Adjunct Family	Present	No	No	2nd	Yes	10000-40000 Taka	None	None	Three month or earlier	0	0	1	1	0	1	0	1	1	0	0	1	0	1	0	0	1	1	1	1	0
223	Male	20-23 years	Single	Adjunct Family	Absent	No	No	5th	Yes	41000-80000 Taka	None	None	Three month or earlier	1	0	1	1	2	3	1	2	1	1	1	1	1	1	1	3	0	0	2	1	0
224	Male	16-19 years	Single	Adjunct Family	Absent	No	No	1st	No	81000-120000 Taka	None	None	I never had any relation	0	0	0	0	1	0	0	0	0	0	0	0	0	0	0	0	0	0	0	0	0
225	Female	20-23 years	Single	Adjunct Family	Absent	No	No	1st	No	41000-80000 Taka	None	None	I am in a good relation	1	0	1	0	0	1	0	0	0	1	0	0	1	0	1	1	0	1	0	0	0
226	Female	20-23 years	Single	Adjunct Family	Absent	No	No	1st	No	41000-80000 Taka	None	None	Three month or earlier	1	0	0	1	0	0	1	0	0	1	0	1	0	0	1	0	0	0	1	1	0
227	Male	16-19 years	Single	Adjunct Family	Absent	No	No	1st	No	41000-80000 Taka	None	None	I never had any relation	0	0	0	0	0	0	0	0	0	0	0	0	0	0	0	0	0	0	0	0	0
228	Male	20-23 years	Single	Adjunct Family	Absent	No	No	1st	No	Above 120000 Taka	None	None	Three month or earlier	0	0	1	0	1	0	0	0	0	0	1	1	1	0	1	0	0	0	0	1	0
229	Male	20-23 years	Single	Adjunct Family	Present	Yes	No	3rd	Yes	10000-40000 Taka	None	None	I never had any relation	1	0	1	1	1	0	0	1	0	0	1	1	0	0	1	1	0	0	1	1	0
230	Female	20-23 years	Single	Adjunct Family	Present	Yes	No	3rd	Yes	41000-80000 Taka	None	None	Three month or earlier	1	0	1	1	0	0	1	0	0	1	1	1	0	0	1	0	0	1	0	1	0
231	Male	20-23 years	Single	Adjunct Family	Absent	No	No	1st	No	41000-80000 Taka	None	None	I never had any relation	0	0	0	1	0	0	0	0	0	0	1	1	0	0	1	0	0	0	0	1	0
232	Female	20-23 years	Single	Adjunct Family	Present	No	No	1st	No	81000-120000 Taka	None	None	I am in a good relation	0	0	0	0	0	0	0	0	0	1	1	0	1	0	0	0	0	0	1	0	0
233	Female	20-23 years	Single	Adjunct Family	Absent	No	No	1st	No	10000-40000 Taka	None	None	I am in a good relation	0	0	0	0	0	0	0	0	0	1	1	1	0	0	1	1	0	1	0	1	0
234	Female	24 years and above	Single	Adjunct Family	Absent	No	No	5th	Yes	Above 120000 Taka	None	None	I am in a good relation	1	0	2	1	1	1	0	2	0	0	0	0	0	0	1	0	0	0	2	0	0
235	Female	24 years and above	Single	Adjunct Family	Absent	No	No	5th	Yes	Above 120000 Taka	None	None	I am in a good relation	1	0	2	1	1	1	0	2	0	0	0	0	0	0	1	0	0	0	2	0	0
236	Male	20-23 years	Single	Adjunct Family	Absent	No	No	2nd	No	Above 120000 Taka	None	None	I am in a good relation	0	0	0	0	0	0	0	0	0	0	0	0	0	0	0	0	0	0	1	1	0
237	Female	20-23 years	Single	Adjunct Family	Present	No	No	3rd	Yes	81000-120000 Taka	None	Oral	Within a month	3	3	3	3	3	3	3	3	3	2	3	0	1	1	1	3	3	0	0	3	2
